# Supplementary material for: The Contribution of Multiplexing Single Cell RNA Sequencing in Acute Myeloid Leukemia
Source: Diseases. 2023 Jul 12;11(3):96. doi: 10.3390/diseases11030096 (PMC10366847; doi:10.3390/diseases11030096)
Supplement: Supplementary file 1 [file diseases-11-00096-s001.zip]

Archive with 2 entries (2 files):
- diseases-2450513-supplementary.pdf
- Supplementary data.pptx
